# Supplementary material for: MOICS, a novel classier deciphering immune heterogeneity and aid precise management of clear cell renal cell carcinoma at multiomics level
Source: Cancer Biol Ther. 2024 Apr 24;25(1):2345977. doi: 10.1080/15384047.2024.2345977 (PMC11057626; doi:10.1080/15384047.2024.2345977)
Supplement: TableS5.csv [file KCBT_A_2345977_SM5377.csv]

Table S5 The potential target chemotherapy drugs for MOICS1 and MOICS2.
Drug_MOICS1		Drug_MOICS2
Drug	Pvalue	Drug	Pvalue
A.443654	0.006349021	A.443654	0.993684334
A.770041	6.72E-05	A.770041	0.999933278
ABT.263	0.999838167	ABT.263	0.000162999
ABT.888	0.091953188	ABT.888	0.908355018
AG.014699	0.002732392	AG.014699	0.997283296
AICAR	0.008702435	AICAR	0.991341606
AKT.inhibitor.VIII	0.970237226	AKT.inhibitor.VIII	0.029889418
AMG.706	0.59713558	AMG.706	0.403588486
AP.24534	0.758749075	AP.24534	0.241834371
AS601245	1	AS601245	5.57E-19
ATRA	0.999999583	ATRA	4.21E-07
AUY922	1	AUY922	2.33E-12
Axitinib	0.943096265	Axitinib	0.057117763
AZ628	0.156037411	AZ628	0.844409793
AZD.0530	0.839444005	AZD.0530	0.161012508
AZD.2281	0.265174363	AZD.2281	0.735438075
AZD6244	1.96E-07	AZD6244	0.999999806
AZD6482	0.000131211	AZD6482	0.999869741
AZD7762	1.33E-08	AZD7762	0.999999987
AZD8055	0.96829015	AZD8055	0.031843313
BAY.61.3606	0.999999997	BAY.61.3606	2.55E-09
Bexarotene	0.998042205	Bexarotene	0.001969457
BI.2536	0.346904706	BI.2536	0.653785529
BIBW2992	0.519019044	BIBW2992	0.481726268
Bicalutamide	0.776451169	Bicalutamide	0.224108087
BI.D1870	0.00761909	BI.D1870	0.992420094
BIRB.0796	0.950389114	BIRB.0796	0.049802874
Bleomycin	1	Bleomycin	1.07E-12
BMS.509744	0.068156074	BMS.509744	0.932089587
BMS.536924	9.64E-07	BMS.536924	0.999999045
BMS.708163	0.623672162	BMS.708163	0.377038029
BMS.754807	0.999995403	BMS.754807	4.64E-06
Bortezomib	1.78E-05	Bortezomib	0.999982336
Bosutinib	0.002040762	Bosutinib	0.997971282
Bryostatin.1	0.000541002	Bryostatin.1	0.999462562
BX.795	0.001354473	BX.795	0.998653818
Camptothecin	0.014090571	Camptothecin	0.985976407
CCT007093	0.999998952	CCT007093	1.06E-06
CCT018159	0.240086333	CCT018159	0.760494812
CEP.701	0.071923813	CEP.701	0.928332237
CGP.082996	2.11E-06	CGP.082996	0.999997906
CGP.60474	1.32E-10	CGP.60474	1
CHIR.99021	0.525723552	CHIR.99021	0.475021068
CI.1040	7.64E-07	CI.1040	0.999999243
Cisplatin	0.616551789	Cisplatin	0.384162463
CMK	2.53E-08	CMK	0.999999975
Cyclopamine	0.0215525	Cyclopamine	0.97854379
Cytarabine	0.000326537	Cytarabine	0.999675694
Dasatinib	8.08E-07	Dasatinib	0.999999199
DMOG	0.018476627	DMOG	0.981607865
Docetaxel	0.000513089	Docetaxel	0.999490305
Doxorubicin	0.999999702	Doxorubicin	3.01E-07
EHT.1864	0.636381899	EHT.1864	0.364320421
Elesclomol	0.596411514	Elesclomol	0.404312883
Embelin	0.999370733	Embelin	0.00063339
Epothilone.B	1	Epothilone.B	2.81E-12
Erlotinib	0.565732022	Erlotinib	0.435004068
Etoposide	0.999999998	Etoposide	1.61E-09
FH535	1	FH535	1.73E-11
FTI.277	0.0002182	FTI.277	0.999783332
GDC.0449	0.999596786	GDC.0449	0.000405945
GDC0941	0.883059991	GDC0941	0.117307778
Gefitinib	0.002639478	Gefitinib	0.997375727
Gemcitabine	0.999913176	Gemcitabine	8.75E-05
GNF.2	5.73E-13	GNF.2	1
GSK269962A	0.001475553	GSK269962A	0.998533413
GSK.650394	1	GSK.650394	8.06E-15
GW.441756	0.991771381	GW.441756	0.008270737
GW843682X	5.91E-05	GW843682X	0.999941376
Imatinib	0.724929727	Imatinib	0.275694755
IPA.3	0.999996336	IPA.3	3.70E-06
JNJ.26854165	5.12E-12	JNJ.26854165	1
JNK.9L	0.999991907	JNK.9L	8.16E-06
JNK.Inhibitor.VIII	0.000278664	JNK.Inhibitor.VIII	0.999723261
JW.7.52.1	0.000908358	JW.7.52.1	0.99909739
KIN001.135	0.540593651	KIN001.135	0.460148681
KU.55933	4.46E-09	KU.55933	0.999999996
Lapatinib	2.66E-05	Lapatinib	0.999973567
Lenalidomide	0.608673747	Lenalidomide	0.392044708
LFM.A13	7.44E-10	LFM.A13	0.999999999
Metformin	0.138808395	Metformin	0.861605048
Methotrexate	0.999992628	Methotrexate	7.44E-06
MG.132	0.173658039	MG.132	0.826821295
Midostaurin	0.721800371	Midostaurin	0.278827577
Mitomycin.C	0.999562854	Mitomycin.C	0.00044009
MK.2206	0.999984878	MK.2206	1.52E-05
MS.275	0.412302383	MS.275	0.588425492
Nilotinib	0.918383805	Nilotinib	0.081898839
NSC.87877	0.999800954	NSC.87877	0.000200461
NU.7441	0.000247574	NU.7441	0.99975415
Nutlin.3a	8.63E-07	Nutlin.3a	0.999999145
NVP.BEZ235	0.000128375	NVP.BEZ235	0.999872558
NVP.TAE684	6.93E-05	NVP.TAE684	0.999931225
Obatoclax.Mesylate	0.999999988	Obatoclax.Mesylate	1.22E-08
OSI.906	0.954465362	OSI.906	0.04571389
PAC.1	0.999999997	PAC.1	2.86E-09
Paclitaxel	0.00141383	Paclitaxel	0.998594793
Parthenolide	1.43E-13	Parthenolide	1
Pazopanib	0.008484177	Pazopanib	0.991558894
PD.0325901	0.051954084	PD.0325901	0.948244482
PD.0332991	0.000749766	PD.0332991	0.999255052
PD.173074	0.587697617	PD.173074	0.41303056
PF.02341066	0.809544494	PF.02341066	0.190964195
PF.4708671	6.01E-06	PF.4708671	0.999994045
PF.562271	0.615122892	PF.562271	0.385592145
PHA.665752	5.81E-09	PHA.665752	0.999999994
PLX4720	0.052553415	PLX4720	0.947646969
Pyrimethamine	0.923076905	Pyrimethamine	0.077193355
QS11	1	QS11	4.99E-12
Rapamycin	2.44E-06	Rapamycin	0.999997583
RDEA119	0.05096728	RDEA119	0.949228278
RO.3306	2.20E-15	RO.3306	1
Roscovitine	0.00037174	Roscovitine	0.999630777
Salubrinal	6.47E-05	Salubrinal	0.999935763
SB.216763	0.053973197	SB.216763	0.946231469
SB590885	0.999994721	SB590885	5.32E-06
Shikonin	0.999989584	Shikonin	1.05E-05
SL.0101.1	8.13E-08	SL.0101.1	0.99999992
Sorafenib	0.005355695	Sorafenib	0.994672986
S.Trityl.L.cysteine	0.447550024	S.Trityl.L.cysteine	0.553189554
Sunitinib	3.72E-07	Sunitinib	0.999999632
Temsirolimus	3.96E-10	Temsirolimus	1
Thapsigargin	0.999995158	Thapsigargin	4.88E-06
Tipifarnib	0.999998786	Tipifarnib	1.23E-06
TW.37	0.190964195	TW.37	0.809544494
Vinblastine	3.86E-07	Vinblastine	0.999999617
Vinorelbine	1	Vinorelbine	3.56E-14
Vorinostat	0.900417936	Vorinostat	0.099909682
VX.680	8.82E-08	VX.680	0.999999913
VX.702	0.999998542	VX.702	1.47E-06
WH.4.023	1.57E-09	WH.4.023	0.999999998
WO2009093972	3.16E-12	WO2009093972	1
WZ.1.84	0.000114191	WZ.1.84	0.999886644
X17.AAG	0.05754772	X17.AAG	0.942667576
X681640	0.111166559	X681640	0.889187383
XMD8.85	3.25E-05	XMD8.85	0.999967765
Z.LLNle.CHO	0.001132049	Z.LLNle.CHO	0.998874987
ZM.447439	3.54E-06	ZM.447439	0.999996494
