# Supplementary material for: MOICS, a novel classier deciphering immune heterogeneity and aid precise management of clear cell renal cell carcinoma at multiomics level
Source: Cancer Biol Ther. 2024 Apr 24;25(1):2345977. doi: 10.1080/15384047.2024.2345977 (PMC11057626; doi:10.1080/15384047.2024.2345977)
Supplement: TableS3.csv [file KCBT_A_2345977_SM5376.csv]

Table S3 Biomarkers of MOICS1 and MOICS2.
Probe	Group	Dirct
PAEP	MOICS1	up
HP	MOICS1	up
PRSS38	MOICS1	up
FDCSP	MOICS1	up
PASD1	MOICS1	up
ADAM7	MOICS1	up
PAGE2	MOICS1	up
LBP	MOICS1	up
MAGEC2	MOICS1	up
PAGE5	MOICS1	up
SBSN	MOICS1	up
WFDC5	MOICS1	up
CRP	MOICS1	up
SAA2-SAA4	MOICS1	up
CACNA1B	MOICS1	up
BAAT	MOICS1	up
C1QL2	MOICS1	up
MAGEB2	MOICS1	up
PDIA2	MOICS1	up
MAGEB1	MOICS1	up
S100G	MOICS1	up
C19orf80	MOICS1	up
SAA1	MOICS1	up
KCNE5	MOICS1	up
AMER3	MOICS1	up
KRT13	MOICS1	up
CIDEC	MOICS1	up
APOA4	MOICS1	up
GOLGA6L2	MOICS1	up
LHX3	MOICS1	up
MAGEA11	MOICS1	up
MMP13	MOICS1	up
GJB6	MOICS1	up
CT45A10	MOICS1	up
IGFBP1	MOICS1	up
FGA	MOICS1	up
SAA2	MOICS1	up
EPYC	MOICS1	up
SOHLH1	MOICS1	up
RORB	MOICS1	up
REG3G	MOICS1	up
GATA4	MOICS1	up
SAA4	MOICS1	up
CT45A1	MOICS1	up
OLFM4	MOICS1	up
SNTG1	MOICS1	up
HMGA2	MOICS1	up
NEUROD4	MOICS1	up
UGT1A10	MOICS1	up
KERA	MOICS1	up
NKX2-2	MOICS1	up
PAGE4	MOICS1	up
LCE1C	MOICS1	up
CES5A	MOICS1	up
H2BFM	MOICS1	up
VTN	MOICS1	up
DMRT3	MOICS1	up
BARX1	MOICS1	up
IL20RB	MOICS1	up
HPR	MOICS1	up
AMER2	MOICS1	up
IL1R2	MOICS1	up
VSTM2B	MOICS1	up
NIPAL4	MOICS1	up
TNNT1	MOICS1	up
ZIC2	MOICS1	up
FOXB1	MOICS1	up
CILP2	MOICS1	up
VGLL2	MOICS1	up
OR4C6	MOICS1	up
IGLL1	MOICS1	up
ERVV-2	MOICS1	up
C4BPA	MOICS1	up
CRYAA	MOICS1	up
OTX1	MOICS1	up
ANTXRL	MOICS1	up
MTRNR2L6	MOICS1	up
ROS1	MOICS1	up
GRP	MOICS1	up
IVL	MOICS1	up
F2	MOICS1	up
SSX1	MOICS1	up
SFRP5	MOICS1	up
MAGEA4	MOICS1	up
SPACA1	MOICS1	up
MAGEA6	MOICS1	up
SIGLECL1	MOICS1	up
FEZF1	MOICS1	up
TF	MOICS1	up
SP9	MOICS1	up
PI3	MOICS1	up
DQX1	MOICS1	up
SPANXN3	MOICS1	up
KCNK17	MOICS1	up
CDH18	MOICS1	up
CILP	MOICS1	up
IGF2BP3	MOICS1	up
MAGEC3	MOICS1	up
ISL1	MOICS1	up
EDN3	MOICS1	up
KLK1	MOICS2	up
SPOCK3	MOICS2	up
GPRC6A	MOICS2	up
CASP14	MOICS2	up
LRRTM1	MOICS2	up
MOG	MOICS2	up
SLC7A13	MOICS2	up
CALCA	MOICS2	up
RP11-520P18.5	MOICS2	up
C11orf53	MOICS2	up
CDH7	MOICS2	up
RHCG	MOICS2	up
LUZP2	MOICS2	up
FOXI1	MOICS2	up
HEPACAM2	MOICS2	up
ATP6V0D2	MOICS2	up
SLC1A6	MOICS2	up
TRIM50	MOICS2	up
ATP6V1G3	MOICS2	up
DMRT2	MOICS2	up
PAX9	MOICS2	up
PLG	MOICS2	up
TRIM72	MOICS2	up
CLDN8	MOICS2	up
CGA	MOICS2	up
PLA2G4F	MOICS2	up
NKX6-1	MOICS2	up
CHRNA4	MOICS2	up
SLC6A19	MOICS2	up
LPA	MOICS2	up
GSTA3	MOICS2	up
AHSG	MOICS2	up
BSND	MOICS2	up
CLNK	MOICS2	up
MUCL1	MOICS2	up
C14orf180	MOICS2	up
SFTPB	MOICS2	up
SLC4A1	MOICS2	up
TMEM213	MOICS2	up
DBX2	MOICS2	up
CA4	MOICS2	up
REN	MOICS2	up
OXGR1	MOICS2	up
BPIFB2	MOICS2	up
ATP6V1B1	MOICS2	up
ADAM2	MOICS2	up
PAK7	MOICS2	up
ATP6V0A4	MOICS2	up
CLCNKB	MOICS2	up
PAPPA2	MOICS2	up
CYP4A11	MOICS2	up
FABP4	MOICS2	up
TMEM174	MOICS2	up
AGR2	MOICS2	up
AGTR1	MOICS2	up
SLC22A12	MOICS2	up
FOXI2	MOICS2	up
INPP5J	MOICS2	up
KRT20	MOICS2	up
ERP27	MOICS2	up
CYP4A22	MOICS2	up
MUC20	MOICS2	up
PSG5	MOICS2	up
TRPM3	MOICS2	up
TNNT3	MOICS2	up
CWH43	MOICS2	up
CFTR	MOICS2	up
UGT2A1	MOICS2	up
SLC22A6	MOICS2	up
SLC22A24	MOICS2	up
CLVS2	MOICS2	up
UNC5D	MOICS2	up
SLC26A7	MOICS2	up
TMPRSS4	MOICS2	up
HS6ST3	MOICS2	up
HSD11B2	MOICS2	up
NKX2-3	MOICS2	up
DNTT	MOICS2	up
FBN3	MOICS2	up
SCN4A	MOICS2	up
RDH12	MOICS2	up
TMPRSS11E	MOICS2	up
FOSB	MOICS2	up
ASCL4	MOICS2	up
CA10	MOICS2	up
IQSEC3	MOICS2	up
KRTAP5-8	MOICS2	up
LECT1	MOICS2	up
HHATL	MOICS2	up
SLC24A2	MOICS2	up
PRSS22	MOICS2	up
CCKAR	MOICS2	up
SCGN	MOICS2	up
NR5A1	MOICS2	up
CD300LG	MOICS2	up
TMEM132C	MOICS2	up
CRHBP	MOICS2	up
NR4A1	MOICS2	up
DHDH	MOICS2	up
GPR87	MOICS2	up
