# Supplementary material for: MOICS, a novel classier deciphering immune heterogeneity and aid precise management of clear cell renal cell carcinoma at multiomics level
Source: Cancer Biol Ther. 2024 Apr 24;25(1):2345977. doi: 10.1080/15384047.2024.2345977 (PMC11057626; doi:10.1080/15384047.2024.2345977)
Supplement: TableS4.csv [file KCBT_A_2345977_SM5375.csv]

Table S4 Recurrently amplified and deleted regions between MOICS1 and MOICS2.
amp_genes.conf_90_MOICS1					del_genes.conf_90_MOICS1					amp_genes.conf_90_MOICS2					del_genes.conf_90_MOICS2
cytoband	q value	residual q value	wide peak boundaries	genes in wide peak	cytoband	q value	residual q value	wide peak boundaries	genes in wide peak	cytoband	q value	residual q value	wide peak boundaries	genes in wide peak	cytoband	q value	residual q value	wide peak boundaries	genes in wide peak
3q26.33	3.76E-05	0.00015915	chr3:179234185-179424135	ACTL6A	9p21.3	2.57E-09	3.48E-09	chr9:21959053-21977194	CDKN2A	5q35.1	6.56E-06	0.010707	chr5:165667088-180915260	hsa-mir-340	6q25.2	6.66E-08	1.35E-05	chr6:153304318-154332119	RGS17
5q32	1.87E-05	0.0039975	chr5:144898063-144928270	[PRELID2]	1p36.11	8.52E-05	8.52E-05	chr1:6844820-29400159	hsa-mir-1976	16p13.3	0.011151	0.011151	chr16:5771430-5804165	[RBFOX1]	1q44	3.28E-05	3.33E-05	chr1:247102770-247173023	ZNF695
5q35.1	3.76E-05	0.0069367	chr5:160969190-175219981	hsa-mir-585	9p23	8.52E-05	8.52E-05	chr9:8310705-12693402	PTPRD	5q33.2	6.56E-06	0.019141	chr5:155523056-155549620	[SGCD]	2q35	2.89E-06	8.86E-05	chr2:215671773-216177774	ABCA12
3q26.2	0.00020255	0.0080788	chr3:169342046-170590641	MECOM	19p13.3	8.52E-05	8.60E-05	chr19:2856762-56097674	hsa-mir-935	5q31.1	6.56E-06	0.021423	chr5:131777341-131915675	IL5	3p12.3	2.28E-05	8.86E-05	chr3:75813298-78646901	ROBO2
17q25.3	0.02205	0.02205	chr17:77219022-77239825	RBFOX3	2q37.3	9.08E-05	9.08E-05	chr2:212238997-243199373	hsa-mir-3133	2q12.1	0.044157	0.044157	chr2:105891173-105933012	TGFBRAP1	2q35	5.93E-07	0.00019264	chr2:220503149-222283572	hsa-mir-4268
12p11.23	0.023829	0.023829	chr12:27128962-27445613	MED21	11q21	0.00012762	0.00012946	chr11:94609904-94707686	CWC15	4q34.3	0.021423	0.044157	chr4:182383926-182473242	[LINC00290]	3p21.1	3.28E-05	0.00021027	chr3:52573273-52723323	PBRM1
3q25.31	0.0068684	0.027195	chr3:155352677-155876951	KCNAB1	1p31.1	0.00021228	0.00019431	chr1:72259662-74492409	NEGR1-IT1	5q22.3	0.013621	0.044157	chr5:114354337-114380185	[TRIM36]	4p13	0.00031218	0.00028589	chr4:42900718-44624548	KCTD8
5q31.3	3.76E-05	0.028558	chr5:143902079-144119266	[KCTD16]	3p25.3	0.0024118	0.0021659	chr3:1-27414426	hsa-mir-3135	5q13.3	0.044157	0.044157	chr5:74628958-74649912	HMGCR	3p25.3	0.0001507	0.00051404	chr3:11299313-11833102	VGLL4
7p22.2	0.023829	0.03434	chr7:4274357-4437318	SDK1	10q23.2	0.0029428	0.0030204	chr10:88022630-88028043	hsa-mir-346	5q14.3	0.021423	0.044157	chr5:86888281-86965742	[CCNH]	3p14.3	9.29E-05	0.0037441	chr3:57113102-57483759	HESX1
8p22	0.061516	0.061516	chr8:13497169-14802186	hsa-mir-383	14q31.1	0.0037996	0.003567	chr14:78399070-80338613	NRXN3	5q21.3	0.021423	0.044157	chr5:105606197-105630890	[EFNA5]	4q25	0.002676	0.0054918	chr4:110930925-111422775	ELOVL6
7p22.2	0.064271	0.081437	chr7:3510737-3569862	SDK1	8p11.21	0.0046969	0.0044275	chr8:42590103-42694678	CHRNA6	6p12.3	0.044157	0.044157	chr6:48237600-48251112	[PTCHD4]	6p12.2	0.0056582	0.0054918	chr6:1608397-111219168	hsa-mir-587
8q24.21	0.085221	0.085221	chr8:127303815-127384070	[FAM84B]	13q12.11	0.0046431	0.0044275	chr13:21749897-22067092	MRP63	7q21.11	0.044157	0.044157	chr7:85774808-85880933	[GRM3]	1p36.22	0.011133	0.011133	chr1:1-46900455	hsa-mir-30c-1
10q21.1	0.08125	0.099843	chr10:58077413-58104787	[ZWINT]	6q26	0.0047594	0.0051108	chr6:161694891-163151115	PARK2	7q31.1	0.044157	0.044157	chr7:112976530-112999881	[LOC401397]	4q33	0.0086838	0.012534	chr4:170673552-170909420	LOC100506085
11q12.3	0.11507	0.11507	chr11:62054858-62091576	SCGB1D4	9q32	0.0032434	0.0051108	chr9:116359775-116822545	ZNF618	8q24.23	0.044157	0.044157	chr8:138773550-138810848	[FAM135B]	7q31.1	0.023015	0.023406	chr7:111134724-111846969	DOCK4
5p15.31	0.12463	0.12463	chr5:7728655-7921759	ADCY2	3q13.32	0.0064537	0.0060949	chr3:78643127-148466821	hsa-mir-1280	9q21.33	0.044157	0.044157	chr9:89314659-89439727	[GAS1]	19q13.2	0.027942	0.029279	chr19:41455551-41595741	CYP2B6
14q11.2	0.12463	0.12463	chr14:20052902-20075637	[POTEM]	6q25.2	0.0066333	0.0075386	chr6:153304318-154332119	RGS17	20p12.3	0.044157	0.044157	chr20:8095702-8606649	PLCB1	3p12.2	0.00015348	0.040387	chr3:79813042-84690522	GBE1
9p22.3	0.14652	0.14652	chr9:15350611-15390299	[SNAPC3]	12p12.2	0.0067614	0.0075386	chr12:21068997-21288726	SLCO1B7	9p21.1	0.046863	0.046863	chr9:32710130-32738788	[TMEM215]	3p12.3	0.0003473	0.040387	chr3:77698595-81541058	ROBO1
3q27.1	0.056639	0.1584	chr3:184461586-184548636	VPS8	3p21.31	0.00014793	0.0089157	chr3:47200477-47290091	FLJ39534	14q22.1	0.046863	0.046863	chr14:50880306-50910980	MAP4K5	6q22.1	0.012458	0.040387	chr6:117589193-117805261	ROS1
7p14.1	0.1584	0.1584	chr7:39947981-40110620	CDK13	10q25.2	0.01346	0.014005	chr10:114614136-115311663	TCF7L2	15q13.1	0.046863	0.046863	chr15:27853979-28300780	OCA2	6q26	5.63E-05	0.040387	chr6:161171617-161553271	MAP3K4
8q21.3	0.1584	0.1584	chr8:88798110-88874870	[DCAF4L2]	11q23.3	0.016898	0.017055	chr11:116655606-116701488	APOA4	1q21.3	0.044157	0.04749	chr1:154776572-154807067	KCNN3	8p21.3	0.043313	0.040387	chr8:20851491-21771799	GFRA2
12q14.1	0.1584	0.1584	chr12:58587073-58828191	[XRCC6BP1]	2q14.3	0.028565	0.02774	chr2:128457708-128574680	WDR33	10p12.1	0.048216	0.048216	chr10:27554547-27970678	RAB18	18q12.1	0.045907	0.045231	chr18:29799425-30095701	FAM59A
2q35	0.17434	0.17434	chr2:217775726-217833555	[TNP1]	3q25.32	0.026177	0.02774	chr3:157823806-158789421	MLF1	5q32	1.63E-05	0.048433	chr5:148940980-148976611	ARHGEF37	19p13.2	0.046091	0.045231	chr19:9361098-9581880	ZNF177
10q21.3	0.12463	0.1787	chr10:67170798-67351401	[CTNNA3]	3p21.31	0.00020291	0.029836	chr3:42303106-53854960	hsa-mir-135a-1	19p12	0.050273	0.050273	chr19:22345045-22467248	ZNF676	7q33	0.046911	0.046776	chr7:132413484-132939021	CHCHD3
13q33.1	0.20847	0.20847	chr13:101576555-115169878	hsa-mir-1267	9q34.11	0.0063998	0.029836	chr9:131571927-131595765	ENDOG	1q43	0.044172	0.052531	chr1:236730418-236739063	HEATR1	2q22.1	0.051462	0.052269	chr2:139330113-139655290	NXPH2
4p15.32	0.24024	0.24024	chr4:17441563-17543013	QDPR	3q21.1	0.042712	0.046692	chr3:94652406-148891970	hsa-mir-1280	4q32.1	0.044172	0.053613	chr4:159265133-159300811	[TMEM144]	3q13.11	0.020189	0.052269	chr3:103938725-105382366	ALCAM
5q13.2	0.24024	0.24024	chr5:71975864-72080523	[TNPO1]	15q24.3	0.041969	0.046692	chr15:77171413-77292044	RCN2	12q13.13	0.053613	0.053613	chr12:52687295-52758818	KRT83	8q21.3	0.027942	0.052269	chr8:87241684-87489005	WWP1
8p22	0.24024	0.24024	chr8:16697689-17117165	FGF20	21q21.3	0.04777	0.048676	chr21:27541549-28208752	CYYR1	14q13.2	0.018766	0.054647	chr14:34579437-36935658	CFL2	14q24.3	0.0063798	0.057808	chr14:78223673-78876624	ADCK1
9p13.3	0.24024	0.24024	chr9:33723086-33798201	PRSS3	1q42.3	0.061804	0.055084	chr1:236024066-236558479	NID1	14q13.1	0.018766	0.054647	chr14:33966107-34522009	NPAS3	15q23	0.057619	0.057808	chr15:53081830-84749839	hsa-mir-549
11q24.2	0.24024	0.24024	chr11:126821175-126858051	KIRREL3	9q31.3	0.035078	0.055084	chr9:112886456-112962190	AKAP2	5q23.1	0.044157	0.059348	chr5:115231350-116321123	AP3S1	6q25.2	9.65E-05	0.068829	chr6:128282507-171115067	hsa-mir-1913
15q24.1	0.24024	0.24024	chr15:75118844-75163102	SCAMP2	14q23.1	0.084757	0.083072	chr14:48231230-59837612	hsa-mir-4308	1q41	0.046863	0.059645	chr1:219910888-219959396	[RNU5F-1]	10p15.1	0.074635	0.068829	chr10:6276496-6469423	LOC399715
17q21.33	0.24024	0.24024	chr17:49366018-49396438	UTP18	3p13	0.018119	0.097439	chr3:69986161-75268554	hsa-mir-1284	11q14.3	0.059645	0.059645	chr11:88820112-88829862	[GRM5]	11q24.3	0.065391	0.068829	chr11:17405817-129742063	hsa-mir-3167
18q12.2	0.24024	0.24024	chr18:36746393-36813708	LOC647946	3q28	0.082856	0.10367	chr3:187463295-188896139	hsa-mir-28	5q15	0.013621	0.063536	chr5:94313328-96517064	hsa-mir-583	4q22.1	0.044051	0.082091	chr4:90871418-93225878	FAM190A
18q21.32	0.24024	0.24024	chr18:57819459-57892233	[MC4R]	3q26.33	0.072052	0.11428	chr3:181455756-182513694	FLJ46066	9q34.11	0.063536	0.063536	chr9:131962590-132398219	METTL11A	21q21.1	0.082091	0.082091	chr21:20057402-23096232	hsa-mir-548x
					7q35	0.12092	0.11428	chr7:114555330-159138663	hsa-mir-595	13q21.32	0.063536	0.063536	chr13:65907002-66657372	[PCDH9]	1p22.2	0.090528	0.091029	chr1:90184854-90458842	LRRC8D
					17p13.2	0.12609	0.11428	chr17:3748788-3829255	P2RX1	4p15.32	0.06781	0.06781	chr4:16380014-16410007	[LDB2]	14q21.2	0.045497	0.091029	chr14:45666141-47121164	MIS18BP1
					9q34.13	0.02349	0.12837	chr9:135511861-135560750	DDX31	5q11.2	0.06781	0.06781	chr5:54018527-54035958	[SNX18]	1p13.2	0.096906	0.091029	chr1:115124058-115216377	DENND2C
					10q23.1	0.1282	0.12837	chr10:31599624-127268640	hsa-mir-4296	5q13.1	0.044172	0.06781	chr5:68152051-68185071	[SLC30A5]	3q11.2	0.030765	0.091029	chr3:97804876-97984266	OR5H1
					3q13.31	0.093768	0.15239	chr3:114864780-118620484	GAP43	10p12.1	0.06781	0.06781	chr10:27015681-27283558	ABI1	3p24.3	0.03107	0.091029	chr3:21444012-23246116	ZNF385D
					20p12.1	0.14405	0.15239	chr20:14301808-16253560	FLRT3	21q11.2	0.06781	0.06781	chr21:15553867-15566962	LIPI	6q21	0.013792	0.091029	chr6:108138807-108363868	SEC63
					3p12.3	0.015073	0.15561	chr3:71242657-86128824	hsa-mir-4273	1q23.3	0.044157	0.081917	chr1:162183536-162214002	NOS1AP	4q21.3	0.11087	0.10922	chr4:86923699-87518214	MAPK10
					4q35.1	0.15853	0.15561	chr4:147091588-191154276	hsa-mir-1305	2q36.3	0.081917	0.081917	chr2:229589897-230033261	PID1	7q22.1	0.11034	0.10922	chr7:101961367-102022333	SPDYE6
					7q22.1	0.1533	0.15561	chr7:102788970-103119574	PSMC2	4q23	0.081917	0.081917	chr4:99456002-99577265	TSPAN5	8p23.1	0.065091	0.10922	chr8:6968015-8642593	hsa-mir-548i-3
					10q22.1	0.15451	0.15561	chr10:74114658-74462969	MICU1	5q15	0.022878	0.081917	chr5:97063978-97109189	[RIOK2]	8q21.11	0.074635	0.10922	chr8:76478812-77881139	hsa-mir-3149
					17q25.1	0.15326	0.15561	chr17:73820788-74732121	AANAT	8p23.3	0.081917	0.081917	chr8:2051448-2849673	MYOM2	8p23.2	0.10467	0.13375	chr8:2088700-6348804	CSMD1
					8q11.1	0.16992	0.17694	chr8:43053247-47758901	POTEA	10p13	0.081917	0.081917	chr10:12257034-12303440	CDC123	3p12.1	0.031163	0.13533	chr3:84917717-88032497	POU1F1
					11q14.1	0.17563	0.17694	chr11:81598245-88912811	hsa-mir-3166	12q14.3	0.081917	0.081917	chr12:67223327-67329858	[GRIP1]	11p15.4	0.13629	0.13533	chr11:5152147-5256005	HBB
					13q33.1	0.16992	0.17694	chr13:102615590-102621698	MIR2681	19q13.33	0.081917	0.081917	chr19:50090737-50174478	IRF3	13q12.12	0.15767	0.16288	chr13:25283743-25457713	RNF17
					8p23.1	0.19825	0.20187	chr8:9004415-9413541	LOC157273	5q15	0.044157	0.091313	chr5:92565293-92974918	hsa-mir-2277	5q23.2	0.19085	0.17506	chr5:126408651-126853922	MEGF10
					9q33.1	0.12696	0.20187	chr9:106856215-135825541	hsa-mir-219-2	13q34	0.091313	0.091313	chr13:112524970-112742869	SOX1	10q23.1	0.18225	0.17506	chr10:86053682-87406075	FAM190B
					15q14	0.19535	0.20187	chr15:1-50541614	hsa-mir-147b	2q21.2	0.10218	0.10218	chr2:131940147-132651692	C2orf27A	13q13.3	0.18258	0.17506	chr13:28188926-69463627	hsa-mir-3169
					3p11.1	0.25032	0.25706	chr3:1-198022430	hsa-mir-922	5q22.1	0.044157	0.10218	chr5:109631648-109964552	hsa-mir-548f-3	14q24.2	0.034043	0.17506	chr14:72202435-73599604	DPF3
					3p14.1	0.073885	0.25706	chr3:1-198022430	hsa-mir-922	6q14.1	0.10218	0.10218	chr6:80998642-81179651	BCKDHB	4p13	0.19619	0.19693	chr4:31148104-42900636	hsa-mir-574
					21q22.3	0.22547	0.25706	chr21:1-48129895	hsa-mir-3197	9q21.32	0.10218	0.10218	chr9:86411380-86421507	GKAP1	4q35.1	0.08948	0.19693	chr4:171979818-191154276	hsa-mir-1305
										10q26.13	0.10218	0.10218	chr10:126684742-126858514	hsa-mir-4296	10q26.11	0.19394	0.19693	chr10:120931187-121138690	MIR4681
										14q11.2	0.06781	0.10218	chr14:21237803-21287574	RNASE1	15q22.31	0.19158	0.19693	chr15:65946707-66163798	DENND4A
										3q27.2	0.11168	0.11168	chr3:184494197-184531696	VPS8	13q32.1	0.21856	0.21932	chr13:43782355-115169878	hsa-mir-1267
										4q28.2	0.11168	0.11168	chr4:130343617-130452800	[C4orf33]	5q23.2	0.26547	0.24143	chr5:1-180915260	hsa-mir-340
										9p21.3	0.11168	0.11168	chr9:25427790-25455658	[TUSC1]	8p22	0.26996	0.24143	chr8:1-146364022	hsa-mir-1234
										17q24.2	0.11168	0.11168	chr17:64936281-65043396	CACNG1	11p15.4	0.23972	0.24143	chr11:1-135006516	hsa-mir-3167
										3q26.33	0.12502	0.12502	chr3:182246568-182285620	[FLJ46066]	15q11.2	0.2522	0.24143	chr15:1-102531392	hsa-mir-1302-10
										4p15.33	0.12502	0.12502	chr4:11653949-11688693	[HS3ST1]	16q23.1	0.25299	0.24143	chr16:1-90354753	hsa-mir-1910
										5p13.2	0.12502	0.12502	chr5:38213758-38255828	[EGFLAM]
										7q36.3	0.12502	0.12502	chr7:118408099-159138663	hsa-mir-595
										9p21.3	0.12502	0.12502	chr9:22548709-22628635	[FLJ35282]
										12q24.32	0.12502	0.12502	chr12:126142187-126181567	TMEM132B
										18q12.2	0.12502	0.12502	chr18:36175805-36289992	[LOC647946]
										18p11.21	0.12502	0.12502	chr18:11244387-11271977	[PIEZO2]
										9p24.3	0.14111	0.14111	chr9:1722614-1760427	[SMARCA2]
										7p14.3	0.15832	0.15832	chr7:32169582-32391633	PDE1C
										8q22.3	0.15832	0.15832	chr8:104581458-104626521	RIMS2
										10p14	0.15832	0.15832	chr10:8295746-8962437	[GATA3]
										11q14.3	0.15832	0.15832	chr11:87924850-88726592	CTSC
										5q23.1	0.044172	0.18252	chr5:117574639-119009538	hsa-mir-1244-2
										16p12.2	0.18252	0.18252	chr16:23933392-23952770	PRKCB
										16q22.2	0.18252	0.18252	chr16:71381209-71429698	CALB2
										17p13.1	0.18252	0.18252	chr17:10206335-10514549	MYH1
										1p36.11	0.21109	0.21109	chr1:25159713-25188702	CLIC4
										1q32.1	0.091313	0.21109	chr1:201987750-202037159	[ELF3]
										2q32.1	0.21109	0.21109	chr2:170553323-205825599	hsa-mir-3129
										3q12.2	0.21109	0.21109	chr3:99971376-100404287	TOMM70A
										6q21	0.21109	0.21109	chr6:110065007-111961195	AMD1
										9p23	0.21109	0.21109	chr9:10170959-10347221	PTPRD
										10q11.23	0.21109	0.21109	chr10:52637315-52756570	PRKG1
										11p12	0.21109	0.21109	chr11:38206595-38254954	[C11orf74]
										12p12.3	0.21109	0.21109	chr12:17992316-18089878	[RERGL]
										18q22.3	0.21109	0.21109	chr18:70918868-71008455	LOC400655
										5q22.2	0.044157	0.2292	chr5:111080893-112948525	APC
										1p32.3	0.23679	0.23679	chr1:54674069-54722708	SSBP3
										4q31.21	0.10218	0.23679	chr4:133725415-191154276	hsa-mir-1305
										5p14.3	0.23679	0.23679	chr5:18603614-18676173	[CDH18]
										12q14.1	0.23679	0.23679	chr12:59725713-59741791	[SLC16A7]
										14q32.12	0.23679	0.23679	chr14:93849086-93868010	UNC79
