# Supplementary material for: MOICS, a novel classier deciphering immune heterogeneity and aid precise management of clear cell renal cell carcinoma at multiomics level
Source: Cancer Biol Ther. 2024 Apr 24;25(1):2345977. doi: 10.1080/15384047.2024.2345977 (PMC11057626; doi:10.1080/15384047.2024.2345977)
Supplement: TableS2.csv [file KCBT_A_2345977_SM5374.csv]

Table S2 Different clinical characteristics between MOICS1 and MOICS2.
	MOICS1	MOICS2	p.overall
T:			<0.001
T1	34 (36.6%)	99 (69.2%)
T2	12 (12.9%)	18 (12.6%)
T3	45 (48.4%)	25 (17.5%)
T4	2 (2.15%)	1 (0.70%)
N:			0.005
N1	5 (10.0%)	0 (0.00%)
NX	45 (90.0%)	88 (100%)
M:			0.005
M1	22 (75.9%)	9 (34.6%)
MX	7 (24.1%)	17 (65.4%)
grade:			<0.001
G1	0 (0.00%)	7 (4.90%)
G2	25 (26.9%)	82 (57.3%)
G3	39 (41.9%)	47 (32.9%)
G4	28 (30.1%)	7 (4.90%)
GX	1 (1.08%)	0 (0.00%)
stage	.	.	.
sex:			0.032
female	26 (28.0%)	61 (42.7%)
male	67 (72.0%)	82 (57.3%)
age	61.7 (11.5)	59.9 (12.4)	0.240
OS:			<0.001
0	55 (59.1%)	121 (84.6%)
1	38 (40.9%)	22 (15.4%)
OS.time	1277 (986)	1560 (1085)	0.040
PFI:			<0.001
0	51 (54.8%)	119 (83.2%)
1	42 (45.2%)	24 (16.8%)
PFI.time	1021 (944)	1371 (1017)	0.008
