# Supplementary material for: MOICS, a novel classier deciphering immune heterogeneity and aid precise management of clear cell renal cell carcinoma at multiomics level
Source: Cancer Biol Ther. 2024 Apr 24;25(1):2345977. doi: 10.1080/15384047.2024.2345977 (PMC11057626; doi:10.1080/15384047.2024.2345977)
Supplement: TableS1.csv [file KCBT_A_2345977_SM5373.csv]

Table S1. Basic clinical features of the enrolled cohorts.
Different cohorts	TCGA−KIRC	E-MTAB-1980	ICGC-EU	GSE22541	Motzer's cohort	Branu's Cohort
Number of samples	530	100	91	40	823	311
Gender
male	344	77	39	24	594	157
female	186	23	52	16	229	75
Age, years
Mean ± SD	60.6 ± 12.1	63.7± 11.4	60.5 ± 10.0	−	−	61.12 ± 9.24
T
T1	271	−	54	−	−	152
T2	69	−	13	−	−	36
T3	179	−	22	−	−	30
T4	11	−	2	−	−	14
unknow	−	−	−		−	79
N
N0	239	−	79	−	−	219
N1	16	−	2	−	−	13
unknown	275	−		−		79
M
M0	420	−	81	−	−	217
M1	78	−	9	−	−	15
unknown	32	−	1	−	−	79
Stage
I	14	13	9	−	−	−
II	227	58	48	−	−	−
III	208	22	12	−	−	−
IV	75	5	13	−	−	−
unknow	6	2	9	−	−	−
Therapy	−	−	−	−	Anti-PD1 or Sunitinib	Anti-PD1 or mTOR inhibitor
Download Links	https://pdc.cancer.gov/pdc/	https://www.ebi.ac.uk/biostudies/arrayexpress/studies/E-MTAB-1980	https://dcc.icgc.org/	https://www.ncbi.nlm.nih.gov/geo/query/acc.cgi?acc=GSE22541	https://ega-archive.org/studies/EGAS00001004353	https://ega-archive.org/studies/EGAS00001004290
